# Supplementary material for: Cuproptosis-related gene FDX1 as a prognostic biomarker for kidney renal clear cell carcinoma correlates with immune checkpoints and immune cell infiltration
Source: Front Genet. 2023 Jan 23;14:1071694. doi: 10.3389/fgene.2023.1071694 (PMC9900009; doi:10.3389/fgene.2023.1071694)
Supplement: Supplementary file 3 [file Presentation2.ZIP]

Archive with 5 entries (4 files):
- Case1-T/20220820162056.tiff
- Case1-T/20220820162138.tiff
- Case1-T/20220820_161646.tiff
- Case1-T/20220820_161708.tiff
- Case1-T/
