# Supplementary material for: Cuproptosis-related gene FDX1 as a prognostic biomarker for kidney renal clear cell carcinoma correlates with immune checkpoints and immune cell infiltration
Source: Front Genet. 2023 Jan 23;14:1071694. doi: 10.3389/fgene.2023.1071694 (PMC9900009; doi:10.3389/fgene.2023.1071694)
Supplement: Supplementary file 4 [file DataSheet1.ZIP]

Archive with 4 entries (3 files):
- Additional files/Data Sources.xlsx
- Additional files/R packages.docx
- Additional files/qPCR╒√└φ▒φ_2022-07-30_22_24_50.xlsx
- Additional files/
