# Supplementary material for: Cuproptosis-related gene FDX1 as a prognostic biomarker for kidney renal clear cell carcinoma correlates with immune checkpoints and immune cell infiltration
Source: Front Genet. 2023 Jan 23;14:1071694. doi: 10.3389/fgene.2023.1071694 (PMC9900009; doi:10.3389/fgene.2023.1071694)
Supplement: Supplementary file 4 [file DataSheet1.ZIP › Additional files/Data Sources.xlsx]

## Sheet: Sheet1
Database	Disease	Number of samples	Website
TCGA	KIRC	72 paracancerous samples and 532 tumor samples	https://portal.gdc.cancer.gov/
GSE36895	KIRC	KIRC group (29 primary tumors samples) and control group (23 normal kidney cortices samples).	https://www.ncbi.nlm.nih.gov/geo/query/acc.cgi?acc=GSE36895
GSE53757	KIRC	72 tumor tissues were defined as KIRC group, and the other 72 normal kidney tissues were defined as control group	https://www.ncbi.nlm.nih.gov/geo/query/acc.cgi?acc=GSE53757
