# Supplementary material for: Cuproptosis-related gene FDX1 as a prognostic biomarker for kidney renal clear cell carcinoma correlates with immune checkpoints and immune cell infiltration
Source: Front Genet. 2023 Jan 23;14:1071694. doi: 10.3389/fgene.2023.1071694 (PMC9900009; doi:10.3389/fgene.2023.1071694)
Supplement: Supplementary file 4 [file DataSheet1.ZIP › Additional files/qPCR╒√└φ▒φ_2022-07-30_22_24_50.xlsx]

## Sheet: 原始
分组

## Sheet: 整理后(长型)
group

## Sheet: 各组样本分子Ct复孔均值
group

## Sheet: 各组样本分子∆Ct
group

## Sheet: 对照组分子∆Ct均值
group

## Sheet: 各组样本分子∆∆Ct
group

## Sheet: 各组样本分子2^-∆∆Ct
group
