# Supplementary material for: Cuproptosis-related gene FDX1 as a prognostic biomarker for kidney renal clear cell carcinoma correlates with immune checkpoints and immune cell infiltration
Source: Front Genet. 2023 Jan 23;14:1071694. doi: 10.3389/fgene.2023.1071694 (PMC9900009; doi:10.3389/fgene.2023.1071694)
Supplement: Supplementary file 7 [file Presentation7.ZIP]

Archive with 5 entries (4 files):
- Case4-P/20220819235933.tiff
- Case4-P/20220819235957.tiff
- Case4-P/20220819_235759.tiff
- Case4-P/20220819_235828.tiff
- Case4-P/
